# Supplementary material for: Marine biogenic humic substances control iron biogeochemistry across the Southern Ocean
Source: Nat Commun. 2025 Mar 18;16:2662. doi: 10.1038/s41467-025-57491-5 (PMC11920038; doi:10.1038/s41467-025-57491-5)
Supplement: Supplementary file 3 — Source Data [file 41467_2025_57491_MOESM3_ESM.xlsx]

## Sheet: Whitbyetal2020
Ocean Basin	Station	Lat	Lon	Depth (m)	DFe (nM)	SD (nM)	L (nM)	SD (nM)	log K Fe'	+/-	eHS (μg/L)	SD (μg/L)	DFe/HS (nM/mg)		Reference
North Atlantic	1	40.333	-10.036	20.837	1.066	0.123	2.969	0.043	10.81	0.009	-	-	-		Whitby, H., Planquette, H., Cassar, N., Bucciarelli, E., Osburn, C.L., et al. A call for refining the role of humic-like subtsances in the oceanic iron cycle, Sci. Rep. 10, 6144 (2020).
North Atlantic				59.927	0.5125	0.0615	-	-	-	-	-	-	-
North Atlantic				80.758	0.738	0.09225	-	-	-	-	-	-	-
North Atlantic				101.686	0.8405	0.1025	-	-	-	-	70.7328	4.77449	11.8828
North Atlantic				150.974	0.9635	0.11275	1.54	0.1304	10.92	0.444	-	-	-
North Atlantic				200.844	1.26075	0.15375	-	-	-	-	54.3991	3.97059	23.1759
North Atlantic				300.251	1.07625	0.13325	-	-	-	-	-	-	-
North Atlantic				386.635	1.312	0.15375	-	-	-	-	114.878	11.7518	11.4208
North Atlantic				501.495	1.435	0.17425	1.913	0.88	11.03	0.359	-	-	-
North Atlantic				589.279	1.40425	0.164	-	-	-	-	92.0174	6.58514	15.2607
North Atlantic				693.049	1.394	0.164	1.486	0.623	11.47	0.1	-	-	-
North Atlantic				792.021	1.2505	0.15375	-	-	-	-	103.164	0.269895	12.1215
North Atlantic				889.168	1.15825	0.1435	1.298	0.19	11.72	0.182	-	-	-
North Atlantic				990.122	1.066	0.123	-	-	-	-	111.08	4.01391	9.59673
North Atlantic				1185.07	1.2095	0.1435	1.98	0.461	11.38	0.275	-	-	-
North Atlantic				1384.28	1.13775	0.13325	-	-	-	-	103.175	5.96306	11.0274
North Atlantic				1581.82	1.435	0.17425	1.971	0.326	11.58	0.184	-	-	-
North Atlantic				1778.39	1.42475	0.17425	-	-	-	-	60.9962	6.28519	23.358
North Atlantic				1975.76	0.68675	0.082	-	-	-	-	-	-	-
North Atlantic				2466.18	1.03525	0.123	-	-	-	-	66.0402	7.5266	15.6761
North Atlantic				2957.15	1.64	0.19475	1.74	0.393	11.39	0.411	-	-	-
North Atlantic				3200.56	0.943	0.11275	-	-	-	-	64.7468	6.71304	14.5644
North Atlantic				3521.2	0.82	0.1025	2.041	0.859	11.1	0.307	-	-	-
North Atlantic	13	41.383	-13.888	11.013	0.2255	0.0205	1.016	0.849	11.01	0.532	-	-	-
North Atlantic				30.459	0.2665	0.03075	-	-	-	-	80.1912	10.4688	3.32331
North Atlantic				50.795	0.25625	0.0205	0.9472	0.2464	11.14	0.171	-	-	-
North Atlantic				74.799	0.35875	0.03075	-	-	-	-	30.2163	4.64954	11.8727
North Atlantic				100.189	0.5125	0.05125	0.7561	0.1354	11.4	0.159	-	-	-
North Atlantic				149.571	-	-	-	-	-	-	82.363	6.57009	-
North Atlantic				199.338	0.60475	0.0615	2.23	0.647	11.55	0.228	-	-	-
North Atlantic				298.042	0.615	0.0615	-	-	-	-	13.524	3.98474	45.4746
North Atlantic				397.096	0.70725	0.07175	0.9713	0.3809	11.73	0.472	-	-	-
North Atlantic				496.102	0.70725	0.07175	-	-	-	-	18.3166	3.89298	38.6126
North Atlantic				990.422	-	-	-	-	-	-	42.5696	2.94751	-
North Atlantic	38	58.843	-31.267	20.109	0.4715	0.07175	0.944	1.021	11.26	0.518	-	-	-
North Atlantic				29.817	0.246	0.041	-	-	-	-	12.0189	0.599383	20.4677
North Atlantic				48.735	0.2665	0.041	0.871	0.9554	11.04	0.619	-	-	-
North Atlantic				59.332	0.31775	0.05125	0.569	0.1292	12.46	0.614	-	-	-
North Atlantic				68.939	0.27675	0.041	-	-	-	-	49.0611	3.04507	5.64092
North Atlantic				99.637	0.37925	0.0615	0.404	0.0442	12.49	0.375	-	-	-
North Atlantic				198.532	0.62525	0.09225	-	-	-	-	35.8703	3.32072	17.4308
North Atlantic				297.379	0.6355	0.09225	-	-	-	-	-	-	-
North Atlantic				396.773	0.6355	0.09225	-	-	-	-	22.0828	1.15898	28.778
North Atlantic				494.636	0.95325	0.1435	1.567	0.133	11.85	0.101	-	-	-
North Atlantic				568.546	0.70725	0.1025	-	-	-	-	39.5438	3.67624	17.8852
North Atlantic				643.515	0.7995	0.123	1.696	1.613	10.54	0.554	-	-	-
North Atlantic				791.598	0.70725	0.1025	-	-	-	-	16.688	3.30417	42.3808
North Atlantic				939.574	1.148	0.17425	1.25	0.36	10.86	0.185	-	-	-
North Atlantic				989.566	1.24025	0.1845	-	-	-	-	32.7237	3.50211	37.9006
North Atlantic				1148.63	1.107	0.164	1.863	0.166	12.2	0.169	-	-	-
North Atlantic				1284.54	0.7585	0.11275	-	-	-	-	26.5265	3.29177	28.594
North Atlantic				1336.82	1.26075	0.19	1.52	0.296	11.84	1.127	-	-	-
North Atlantic	44	59.623	-38.954	30.706	0.5535	0.05125	-	-	-	-	41.5617	2.67811	13.3175
North Atlantic				40.214	0.5125	0.05125	1.24	0.505	11.44	0.353	-	-	-
North Atlantic				50.316	1.03525	0.1025	1.963	0.198	11.67	0.109	31.6316	1.52798	32.7284
North Atlantic				100.224	1.28125	0.123	-	-	-	-	-	-	-
North Atlantic				198.321	0.82	0.082	1.2	0.218	11.73	0.288	36.8715	2.12223	22.2394
North Atlantic				298.548	0.66625	0.0615	-	-	-	-	-	-	-
North Atlantic				495.889	2.13	0.21	-	-	-	-	116.441	8.45372	18.2926
North Atlantic				692.943	1.0045	0.1025	2.362	0.345	11.45	0.121	83.6047	5.19856	12.0149
North Atlantic				891.289	1.26075	0.123	-	-	-	-	59.5109	5.99867	21.1852
North Atlantic				989.602	0.74825	0.07175	1.714	0.555	11.37	0.269	60.3448	4.58874	12.3996
North Atlantic				1087.28	0.984	0.1025	-	-	-	-	35.3271	1.9457	27.854
North Atlantic				1235.53	1.1685	0.11275	1.46	0.114	11.85	0.115	45.3565	2.41013	25.7626
North Atlantic				1382.39	1.1685	0.11275	-	-	-	-	48.9627	2.94769	23.8651
North Atlantic				1580.68	1.28125	0.123	1.52	0.206	12.02	0.271	48.0905	2.69607	26.6425
North Atlantic				1776.41	1.23	0.123	1.58	0.198	11.96	0.166	47.4403	2.51285	25.9273
North Atlantic				1972.37	1.07625	0.11275	-	-	-	-	45.7541	4.88384	23.5225
North Atlantic				2217.83	1.7425	0.17425	1.815	0.178	11.83	0.161	45.6667	7.73892	38.1569
North Atlantic				2560.41	2.51125	0.25625	-	-	-	-	77.224	2.21496	32.519
North Atlantic				2753.98	2.03975	0.205	2.019	0.052	12.41	0.094	60.5289	5.73589	33.6988
North Atlantic				2854.46	1.1685	0.11275	-	-	-	-	-	-	-
North Atlantic				2915.43	1.3735	0.13325	1.635	0.318	11.75	0.258	65.2808	3.12992	21.0399
North Atlantic	69	55.842	-48.093	14.368	0.23575	0.0205	-	-	-	-	27.8701	0.0939677	8.4589
North Atlantic				25.564	0.1845	0.01025	1.172	0.805	11.39	0.534	-	-	-
North Atlantic				29.626	0.2255	0.0205	-	-	-	-	59.6892	1.67282	3.7779
North Atlantic				39.831	0.35875	0.0205	0.6483	0.2627	11.46	0.312	-	-	-
North Atlantic				59.743	-	-	-	-	-	-	38.5819	5.95868	-
North Atlantic				89.559	0.48175	0.03075	0.93	0.361	11.19	0.247	-	-	-
North Atlantic				128.481	0.6355	0.041	-	-	-	-	27.9861	2.39192	22.7077
North Atlantic				178.188	0.656	0.041	0.7944	0.1133	11.2	0.104	-	-	-
North Atlantic				495.254	0.8815	0.0615	-	-	-	-	40.0966	6.06727	21.9844
North Atlantic				791.698	0.7585	0.05125	1.78	0.513	11.37	0.215	-	-	-
North Atlantic				1087.13	1.13	0.082	-	-	-	-	77.8039	0.383266	14.5237
North Atlantic				1380.57	0.80975	0.0615	-	-	-	-	-	-	-
North Atlantic				1579.99	0.9225	0.0615	-	-	-	-	28.4211	4.48936	32.4583
North Atlantic				1775.89	0.861	0.0615	-	-	-	-	-	-	-
North Atlantic				2070.73	0.7995	0.05125	-	-	-	-	33.2075	5.66131	24.0759
North Atlantic				2365.06	0.97375	0.07175	-	-	-	-	24.4404	4.36245	39.8419
North Atlantic				2756.8	0.97375	0.07175	1.13	0.352	11.15	0.306	-	-	-
North Atlantic				3196.45	0.779	0.05125	-	-	-	-	36.1145	3.74515	21.5703
North Atlantic				3440.03	0.615	0.041	-	-	-	-	43.97	4.48853	13.9868
North Atlantic				3634.53	0.64575	0.041	0.795	0.4763	11.49	0.764	-	-	-
North Atlantic				3669.4	0.62525	0.041	0.6909	0.1376	11.38	0.164	-	-	-
North Atlantic	77	53	-51.1	14.966	0.287	0.0205	1.133	0.224	11.49	0.139	-	-	-
North Atlantic				30.327	0.2665	0.0205	-	-	-	-	41.4286	5.92195	6.43276
North Atlantic				39.643	0.31775	0.0205	1.355	0.359	11.19	0.165	-	-	-
North Atlantic				59.659	0.56375	0.041	-	-	-	-	84.7211	0.708409	6.65419
North Atlantic				79.674	0.574	0.041	-	-	-	-	-	-	-
North Atlantic				99.587	0.78925	0.05125	1.028	0.192	11.03	0.129	-	-	-
North Atlantic				149.115	0.9225	0.0615	1.17	0.189	11.24	0.135	-	-	-
North Atlantic				396.476	1.24025	0.09225	-	-	-	-	35.794	1.37858	34.6497
North Atlantic				693.136	0.984	0.07175	1.242	0.205	11.36	0.142	-	-	-
North Atlantic				989.272	0.85075	0.0615	-	-	-	-	74.9801	6.05496	11.3463
North Atlantic				1087.89	0.89175	0.0615	1.281	0.256	11.33	0.162	-	-	-
North Atlantic				1185.87	0.984	0.07175	-	-	-	-	35.6863	9.40265	27.5736
North Atlantic				1284.59	0.97375	0.07175	-	-	-	-	-	-	-
North Atlantic				1481.61	0.9225	0.0615	-	-	-	-	27.0518	3.84592	34.1013
North Atlantic				1678.73	0.97375	0.07175	1.21	0.215	11.15	0.137	-	-	-
North Atlantic				1874.98	0.943	0.0615	-	-	-	-	42.0354	2.20185	22.4335
NorthEast Pacific	P26	49.98	-144.98	1	0.081	0.001	-	-	-	-	-	-	-
NorthEast Pacific				10	-	-	-	-	-	-	34	5	-
NorthEast Pacific				25	-	-	-	-	-	-	30	5	-
NorthEast Pacific				50	-	-	-	-	-	-	47	3	-
NorthEast Pacific				75	0.055	0.001	-	-	-	-	21	5	2.61905
NorthEast Pacific				100	0.09	0.001	-	-	-	-	18.6667	5	4.82143
NorthEast Pacific				200	#NAME?	0.0190919	-	-	-	-	31	5
NorthEast Pacific				300	0.45	0.01	-	-	-	-	-	-	-
NorthEast Pacific				400	0.55	0	-	-	-	-	54	5	10.1852
NorthEast Pacific				500	#NAME?	0.0989949	-	-	-	-	-	-	-
NorthEast Pacific				600	0.35	0	-	-	-	-	35	5	10
NorthEast Pacific				700	0.38	0.01	-	-	-	-	-	-	-
NorthEast Pacific				800	0.67	0.01	-	-	-	-	50.6	3	13.2411
NorthEast Pacific				1000	0.61	0.01	-	-	-	-	47.5	1	12.8421
NorthEast Pacific				1100	0.61	0.01	-	-	-	-	-	-	-
NorthEast Pacific				1200	0.47	0.01	-	-	-	-	18	2	26.1111
NorthEast Pacific				1400	0.5	0	-	-	-	-	32.7	2	15.2905
Southern Ocean	A3-1	-50.62	72.06	45	0.28	0	-	-	-	-	20.5057	3.62	13.6547
Southern Ocean				105	0.4	0.01	-	-	-	-	31.5842	4.45	12.6646
Southern Ocean				340	0.53	0.03	-	-	-	-	60.0957	6.99	8.81927
Southern Ocean	E4W2	-48.75	71.42	40	0.16	0.01	-	-	-	-	41.1348	2.96	3.88966
Southern Ocean				180	0.28	0	-	-	-	-	56.4083	6.19	4.96381
Southern Ocean				300	0.35	0.01	-	-	-	-	38.0305	6.17	9.20314
Southern Ocean				700	0.42	0.01	-	-	-	-	31.5909	2.42	13.295
Southern Ocean				1100	0.61	0.02	-	-	-	-	44	4.5	13.8636
Southern Ocean	R2	-50.38	66.68	170	0.12	0.01	-	-	-	-	57.5758	4.6	2.08421
Southern Ocean				235	0.26	0	-	-	-	-	18.4411	3.3	14.0989
Southern Ocean				900	0.28	0.01	-	-	-	-	29.0269	3.45	9.64622
Southern Ocean				1300	0.32	0.01	-	-	-	-	48.1072	3.49	6.65181
Northwest Atlantic	AE1714	32.2324	-64.2405	5	1.18423	0.0254539	-	-	-	-	51.2377	3.80765	23.1126
Northwest Atlantic		32.959	-64.3529	5	0.777426	0.01671	-	-	-	-	54.2563	7.2069	14.3288
Northwest Atlantic		34.116	-64.467	5	0.875035	0.018808	-	-	-	-	61.7521	5.52857	14.1701
Northwest Atlantic		35.147	-64.291	5	0.898821	0.0193193	-	-	-	-	69.6	6.39543	12.9141
Northwest Atlantic		36.1511	-63.964	5	1.25329	0.0269382	-	-	-	-	100	9.37457	12.5329
Northwest Atlantic		37.1985	-63.6745	5	1.03428	0.0222308	-	-	-	-	48.1818	5.52526	21.4662
Northwest Atlantic		39.2496	-64.1977	5	0.703341	0.0151176	-	-	-	-	33.8229	5.20691	20.7948
Northwest Atlantic		40.4775	-64.6163	5	0.633329	0.0136128	-	-	-	-	59.024	6.81092	10.73
Northwest Atlantic		41.9265	-64.9617	5	0.772384	0.0261775	-	-	-	-	50.6643	3.7415	15.2451
Northwest Atlantic		42.4513	-65.6113	5	1.5358	0.0166016	-	-	-	-	142.113	10.4021	10.8069
Northwest Atlantic		42.9609	-66.3446	5	1.42545	0.0330106	-	-	-	-	146.65	10.2906	9.7201
Northwest Atlantic		42.8059	-66.8261	5	0.721749	0.0306386	-	-	-	-	103.216	9.80407	6.9926
Northwest Atlantic		42.3579	-67.764	5	0.754073	0.0155133	-	-	-	-	121.068	13.7235	6.22851
Northwest Atlantic		41.4137	-68.6079	5	1.18221	0.016208	-	-	-	-	121.268	6.13681	9.74873
Northwest Atlantic		40.5223	-69.8287	5	0.809528	0.0254105	-	-	-	-	97.1223	15.1358	8.33514
Northwest Atlantic		40.1908	-71.2606	5	0.772414	0.0174	-	-	-	-	74.4609	8.69418	10.3734
Northwest Atlantic		39.6283	-73.3667	5	1.19836	0.0166023	-	-	-	-	75.9403	14.7387	15.7802
Northwest Atlantic		39.3036	-73.8625	5	1.62367	0.0257575	-	-	-	-	101.573	5.47067	15.9852
Northwest Atlantic		38.7615	-74.4637	5	1.87353	0.0348991	-	-	-	-	188.674	3.51852	9.92998
Northwest Atlantic		37.8856	-73.7241	5	0.98092	0.0402697	-	-	-	-	58.2883	5.73648	16.8288
Northwest Atlantic		36.916	-72.8173	5	1.0252	0.0210839	-	-	-	-	100.01	9.13586	10.2509
Northwest Atlantic		36.2597	-71.8186	5	0.910662	0.0220356	-	-	-	-	74.7194	9.42363	12.1878
Northwest Atlantic		35.6862	-70.5345	5	1.04306	0.0195738	-	-	-	-	78.0448	8.33638	13.3649
Northwest Atlantic		35.2828	-69.1524	5	0.686957	0.0224195	-	-	-	-	83.6858	8.49857	8.20876
Northwest Atlantic		34.8627	-68.6481	5	0.57911	0.0147655	-	-	-	-	38.5714	4.63122	15.014
Northwest Atlantic		34.1287	-67.0312	5	0.693574	0.0124474	-	-	-	-	56.9182	6.54705	12.1855
Northwest Atlantic		33.4103	-65.9328	5	0.778057	0.0149077	-	-	-	-	48.9915	5.07	15.8815
Northwest Atlantic		32.8424	-65.0714	5	0.87	0.0167236	-	-	-	-	36.2437	3.19448	24.0042
dummydata				3500	1000								1000

## Sheet: GP13-Cabanesetal2020
Cruise	Station	Depth	dFe	Polymer	HS-like	LT (nM)	log K’FeL	LT-dFe		Reference
GP13	3a	15	0.1	1.2	9.51	0.99	11.67	0.89		Cabanes, D.J.E., Norman, L., Bowie, A.R., Strmečki, S. & Hassler, C.S. Electrochemical evaluation of iron-binding ligands along the Australian GEOTRACES southwestern Pacific sector (GP13). Mar. Chem. 219, 103736 (2020).
GP13	3b	30	0.12	1.3	18.91	1.1	11.43	0.98
GP13	3c	50	0.12	1.09	18.67	1.25	11.18	1.13
GP13	3d	75	0.11	1.2	17.22	1.03	11.56	0.93
GP13	3e	100	0.17	1.39	9.39	0.95	11.54	0.78
GP13	3f	125		1.13	18.31	1.07	11.48	1.07
GP13	3g	150	0.14	0.97	8.53	1.14	11.54	1
GP13	3h	200	0.13
GP13	3i	300	0.2	1.12	12.97	0.85	11.6	0.65
GP13	3j	500	0.28
GP13	3k	750	0.29	1.1	11.95	0.88	11.48	0.59
GP13	3l	1000	0.29
GP13	8a	15	0.3	1.28	9.81	1.49	11.38	1.19
GP13	8b	30	0.4	1.24	15.36	1.66	11.47	1.26
GP13	8c	50	0.32	0.82	12.27	1.31	11.65	0.99
GP13	8d	75
GP13	8e	100	0.62	0.78	10.26	1.65	11.69	1.04
GP13	8g	150	0.53	1.04	14.7	1.28	11.61	0.74
GP13	8h	200	0.57	1.13	16.45	1.2	11.28	0.63
GP13	8i	300	0.6	1.34	8.73	1.06	11.43	0.46
GP13	8j	500	0.75
GP13	8k	750	0.77	0.77	4.95	1.66	11.31	0.89
GP13	8l	1000	0.84	0.69	6.86	1.74	11.51	0.91
GP13	13a	15	0.14	1.88	9.27	0.85	11.25	0.72
GP13	13b	30	0.15	1.23	11.37	0.95	11.31	0.8
GP13	13c	50	0.06	1.32	12	0.92	11.44	0.86
GP13	13d	75	0.17	1.42	8.97	1.03	11.26	0.86
GP13	13e	100	0.26	1.45	9.86	1.16	11.5	0.9
GP13	13g	150	0.27	1.02	10.68	1.13	11.54	0.86
GP13	13h	200	0.27	1.18	11.85	1.11	11.32	0.83
GP13	13i	300	0.34	0.87	6.54	0.82	11.66	0.48
GP13	13j	500	0.56
GP13	13k	750	0.58	0.65	21.9	0.99	11.71	0.41
GP13	13l	1000	0.59
GP13	18a	15	0.1	0.99	9.56	1.06	11.29	0.96
GP13	18b	30	0.22	1.14	43.22	1.21	11.68	0.99
GP13	18c	50	0.15	1.21	16.54	1.08	11.85	0.92
GP13	18d	75	0.16	1.28	38.81	1.06	11.91	0.9
GP13	18e	100	0.2	1.13	19.87	1.23	11.33	1.03
GP13	18f	125		0.92	9.97	1.19	11.36	1.19
GP13	18g	150	0.26	0.99	24.51	1.32	11.26	1.06
GP13	18h	200	0.27
GP13	18i	300	0.23	0.77	10.23	0.89	11.19	0.66
GP13	18j	500	0.49
GP13	18k	750	0.61	0.78	19.68	1	11.52	0.38
GP13	18l	1000	0.62
GP13	23a	15	0.21	1.12	6.57	1.35	12.06	1.14
GP13	23b	30	0.33	1.09	5.39	1.46	12.07	1.13
GP13	23c	50	0.16	1.22	6.64	1.33	11.95	1.17
GP13	23d	75	0.25	1.42	8.88	1.33	11.97	1.09
GP13	23e	100	0.25	0.43	7.52	1.19	11.71	0.94
GP13	23f	125		0.89	6.94	1.16	11.88	1.16
GP13	23g	150	0.26	0.98	3.13	1.37	11.41	1.11
GP13	23h	200	0.38
GP13	23i	300	0.44	1.15	3.11	1.07	11.25	0.63
GP13	23j	500	0.54
GP13	23k	750	0.61	0.74	4.92	1.16	11.3	0.55
GP13	23l	1000	0.54
GP13	28a	15	0.23	1.15	24.72	1.08	11.72	0.84
GP13	28b	30	0.17	1.04	9.09	1.26	11.58	1.09
GP13	28c	50	0.11	0.65	22.62	1.09	11.09	0.97
GP13	28d	75	0.23	0.6	15.15	1.21	11.32	0.98
GP13	28e	100	0.23	0.47	3.99	1.07	11.25	0.84
GP13	28f	125		0.49	15.74	1.33	11.34	1.33
GP13	28g	150	0.28	0.78	12.3	1.24	11.43	0.96
GP13	28h	200	0.27
GP13	28i	300	0.42	0.37	7.03	1.3	11.39	0.88
GP13	28j	500	0.84
GP13	28k	750	0.67	0.46	6.26	1.19	11.35	0.52
GP13	28l	1000	0.83	0
GP13	33a	15	0.12	1.06	10.52	1	11.57	0.88
GP13	33b	30	0.19	1.13	21.39	1.13	11.38	0.93
GP13	33c	50	0.11	0.95	31.38	1.17		1.05
GP13	33d	75	0.09	0.85	22.96	1.16	11.28	1.07
GP13	33e	100	0.06
GP13	33f	125		1.14	8.55	0.99	11.57	0.99
GP13	33h	200	0.34	0.9	7.72	1.04	11.69	0.69
GP13	33i	300		0.76	9.2	0.92	11.35	0.92
GP13	33j	500	0.45
GP13	33k	750	0.38	0	8.32	1.24	11.42	0.86
GP13	33l	1000	0.39
GP13	38a	15	0.06	0.92	24.57	1.12	11.3	1.06
GP13	38b	30
GP13	38c	50	0.08	0.65	10.84	1.07	10.94	0.99
GP13	38d	75
GP13	38e	100	0.05	0.69	3.07	1.66	10.98	1.61
GP13	38h	200		0.72	4.68	1.06	11.53	1.06
GP13	38i	300	0.32			0.87	11.02	0.55
GP13	38j	500	0.42	0.64	1.27
GP13	38k	750	0.42	0.66	0.6	1.32	11.33	0.9
GP13	38l	1000	0.45
dummydata		3500	1000	1000	1000	1000	1000	1000

## Sheet: ACE-Hassleretal2025
Station ID*		Event N0 CTD	Start Date (UTC)*	Start Time (UTC)*	Start Latitude *	Start Longitude*	Event ID*	Sample Depth*	Fe_D_CONC_BOTTLE	Fe Ligands (L)	log K'Fe'L	Humic Acids		References
None	ACE Station number		[dd/mm/yyyy]	[hh:mm]	[+N, -S] 3-decimal places	[+E, -W] 3-decimal places	None	[m]	[nmol/kg]	nmol/L		µg SRFA eq. /L		Hassler, C.S., Simó, R., Fawcett, S.E., Ellwood, M.j., Jaccard, S.L. Marine biogenic humic substanbces control ironm biogeochemistry across the Southern Ocean. Nat. Comm. In press (2025).
TMR_3	16	264	2017-01-07	03:20:00	-50.994	72.04	263	15	0.15			12.65
TMR_3		285	2017-01-07	03:20:00	-50.994	72.04	263	30	0.15			15.42
TMR_3			2017-01-07	03:20:00	-50.994	72.04	263	48	0.28			27.85
TMR_3			2017-01-07	03:20:00	-50.994	72.04	263	70	0.37			14.25
TMR_3			2017-01-07	03:20:00	-50.994	72.04	263	125	0.38			18.48
TMR_3			2017-01-07	03:20:00	-50.994	72.04	263	150	0.38			15.58
TMR_3			2017-01-07	03:20:00	-50.994	72.04	263	200	0.37
TMR_4	19	317	2017-01-09	10:50:00	-53.133	81.721	319	15	0.1			20.1
TMR_4		318	2017-01-09	10:50:00	-53.133	81.721	319	30	0.13			12.81
TMR_4			2017-01-09	10:50:00	-53.133	81.721	319	60	0.1			22.88
TMR_4			2017-01-09	10:50:00	-53.133	81.721	319	80	0.13			13.17
TMR_4			2017-01-09	10:50:00	-53.133	81.721	319	100	0.17			20.33
TMR_4			2017-01-09	10:50:00	-53.133	81.721	319	150	0.36			29.11
TMR_4			2017-01-09	10:50:00	-53.133	81.721	319	200	0.73
TMR_4			2017-01-09	10:50:00	-53.133	81.721	319	300	0.48			33.05
TMR_4			2017-01-09	10:50:00	-53.133	81.721	319	1000	0.8			34.02
TMR_5	20	369	2017-01-11	07:03:00	-54.825	95.684	371	15	0.1			5.49
TMR_5		370	2017-01-11	07:03:00	-54.825	95.684	371	30	0.31			6.01
TMR_5			2017-01-11	07:03:00	-54.825	95.684	371	60	0.11	1.63	11.52	8.16
TMR_5			2017-01-11	07:03:00	-54.825	95.684	371	80	0.11	1.74	11.87	11.46
TMR_5			2017-01-11	07:03:00	-54.825	95.684	371	125	0.12	1.47	11.87
TMR_5			2017-01-11	07:03:00	-54.825	95.684	371	150	0.11	1.58	11.84	14.44
TMR_5			2017-01-11	07:03:00	-54.825	95.684	371	200	0.12
TMR_5			2017-01-11	07:03:00	-54.825	95.684	371	250	0.19
TMR_5			2017-01-11	07:03:00	-54.825	95.684	371	300	0.18	1.64	11.71	20.33
TMR_5			2017-01-11	07:03:00	-54.825	95.684	371	500	0.26	1.42	11.93
TMR_5			2017-01-11	07:03:00	-54.825	95.684	371	750	0.29	1.33	11.66	35.54
TMR_5			2017-01-11	07:03:00	-54.825	95.684	371	1000	0.29			36.19
TMR_6	21	401	2017-01-14	02:43:00	-53.198	118.134	407	15	0.15	1.19	10.87	6.94
TMR_6		402	2017-01-14	02:43:00	-53.198	118.134	407	40	0.14	0.7	11.51	6.71
TMR_6			2017-01-14	02:43:00	-53.198	118.134	407	60	0.14	1.06	11.5	11.6
TMR_6			2017-01-14	02:43:00	-53.198	118.134	407	90	0.22	0.95	11.71	13.92
TMR_6			2017-01-14	02:43:00	-53.198	118.134	407	125	0.1	1.08	11.52
TMR_6			2017-01-14	02:43:00	-53.198	118.134	407	150	0.09	0.81	11.69	13.88
TMR_6			2017-01-14	02:43:00	-53.198	118.134	407	200	0.11	1.04	11.43
TMR_6			2017-01-14	02:43:00	-53.198	118.134	407	250	0.18	0.93	11.65
TMR_6			2017-01-14	02:43:00	-53.198	118.134	407	300	0.16	1.34	12.28	9.4
TMR_6			2017-01-14	02:43:00	-53.198	118.134	407	500	0.25	1.36	11.93
TMR_6			2017-01-14	02:43:00	-53.198	118.134	407	750	0.38	1.9	11.34	28.3
TMR_6			2017-01-14	02:43:00	-53.198	118.134	407	1000	0.24			71.86
TMR_7	22	607	2017-01-17	07:23:00	-46.906	141.931	613	15	0.15	1.25	10.69	11.45
TMR_7		608	2017-01-17	07:23:00	-46.906	141.931	613	40	0.23	1.16	10.74	15.73
TMR_7			2017-01-17	07:23:00	-46.906	141.931	613	60	0.13	1.07	10.94	11.13
TMR_7			2017-01-17	07:23:00	-46.906	141.931	613	90	0.16	0.95	10.88	13.48
TMR_7			2017-01-17	07:23:00	-46.906	141.931	613	125	0.21	0.97	11.37
TMR_7			2017-01-17	07:23:00	-46.906	141.931	613	150	0.22	0.86	11.45	9.87
TMR_7			2017-01-17	07:23:00	-46.906	141.931	613	200	0.22	1.31	11.03
TMR_7			2017-01-17	07:23:00	-46.906	141.931	613	250	0.18	0.86	11.45
TMR_7			2017-01-17	07:23:00	-46.906	141.931	613	300	0.18	0.92	11.18	9.05
TMR_7			2017-01-17	07:23:00	-46.906	141.931	613	500	0.21	0.81	11.23
TMR_7			2017-01-17	07:23:00	-46.906	141.931	613	750	0.35	0.81	11.32	12.61
TMR_08	23	910	2017-01-23	08:47:00	-46.393	150.389	915	15	0.0287562	0.41	11.61	20.08
TMR_08		911	2017-01-23	08:47:00	-46.393	150.389	915	40	0.0312835	0.88	10.99	18.95
TMR_08			2017-01-23	08:47:00	-46.393	150.389	915	60	0.0342628	0.79	11.28	19.48
TMR_08			2017-01-23	08:47:00	-46.393	150.389	915	90	0.0366388	0.67	11.57	14.04
TMR_08			2017-01-23	08:47:00	-46.393	150.389	915	125	0.0365869	0.79	11.22
TMR_08			2017-01-23	08:47:00	-46.393	150.389	915	150	0.0655504	1.67	11.27	12.7
TMR_08			2017-01-23	08:47:00	-46.393	150.389	915	200	0.0847531	1.96	11.18
TMR_08			2017-01-23	08:47:00	-46.393	150.389	915	250	0.135129	1.92	11.23
TMR_08			2017-01-23	08:47:00	-46.393	150.389	915	300	0.106319	2.01	11.73	9.08
TMR_08			2017-01-23	08:47:00	-46.393	150.389	915	500	0.199639
TMR_08			2017-01-23	08:47:00	-46.393	150.389	915	750	0.188265			2.97
TMR_09	24	932	2017-01-25	02:18:00	-53.5825	149.298	933	15	0.0191881	1.73	11.25	6.21
TMR_09		934	2017-01-25	02:18:00	-53.5825	149.298	933	30	0.0154631	2.29	11.34	5.6
TMR_09			2017-01-25	02:18:00	-53.5825	149.298	933	50	0.01817	1.21	11.92	7.88
TMR_09			2017-01-25	02:18:00	-53.5825	149.298	933	80	0.0182602	0.99	10.91	8.94
TMR_09			2017-01-25	02:18:00	-53.5825	149.298	933	125	0.0430226	1.32	11.54
TMR_09			2017-01-25	02:18:00	-53.5825	149.298	933	150	0.0428712	1.04	11.13	4.88
TMR_09			2017-01-25	02:18:00	-53.5825	149.298	933	200	0.0756303	1.81	11.23
TMR_09			2017-01-25	02:18:00	-53.5825	149.298	933	250	0.107034
TMR_09			2017-01-25	02:18:00	-53.5825	149.298	933	300	0.120243	1.66	11.89	4.72
TMR_09			2017-01-25	02:18:00	-53.5825	149.298	933	500	0.271633	2.1	11.53
TMR_09			2017-01-25	02:18:00	-53.5825	149.298	933	750	0.365286	2.2	11.72	9.91
TMR_09			2017-01-25	02:18:00	-53.5825	149.298	933	1000	0.435661			18.88
TMR_10	25	961	2017-01-26	10:57:00	-59.6105	148.64	962	15	0.0102543	1.79	12.03	12.73
TMR_10		963	2017-01-26	10:57:00	-59.6105	148.64	962	30	0.0146541	2.46	11.4	9.68
TMR_10			2017-01-26	10:57:00	-59.6105	148.64	962	50	0.0131294	1.45	11.85	50.62
TMR_10			2017-01-26	10:57:00	-59.6105	148.64	962	80	0.0186761			55.09
TMR_10			2017-01-26	10:57:00	-59.6105	148.64	962	100	0.0497172	2.46	11.63
TMR_10			2017-01-26	10:57:00	-59.6105	148.64	962	125	0.0540405	1.96	11.61
TMR_10			2017-01-26	10:57:00	-59.6105	148.64	962	150	0.116587	1.09	11.51	29.51
TMR_10			2017-01-26	10:57:00	-59.6105	148.64	962	200	0.170885	2.42	11.44
TMR_10			2017-01-26	10:57:00	-59.6105	148.64	962	250	0.359934	1.77	11.24
TMR_10			2017-01-26	10:57:00	-59.6105	148.64	962	500	0.230312	4.93	10.82	25.19
TMR_10			2017-01-26	10:57:00	-59.6105	148.64	962	750	0.231987			20.09
TMR_10			2017-02-25	10:57:00	-59.6105	148.64	962	1000				13.05
TMR_11	26	1026	2017-01-29	23:45:00	-67.1036	144.92	1040	15	0.0357516	1.48	10.89	24.36
TMR_11		1029	2017-01-29	23:45:00	-67.1036	144.92	1040	30	0.0426185	0.99	11.64	41.86
TMR_11			2017-01-29	23:45:00	-67.1036	144.92	1040	50	0.0412242	1.59	11.01	32.34
TMR_11			2017-01-29	23:45:00	-67.1036	144.92	1040	80	0.0559675	1.57	10.96	34.65
TMR_11			2017-01-29	23:45:00	-67.1036	144.92	1040	100	0.0796132	4.65	11.36	39.48
TMR_11			2017-01-29	23:45:00	-67.1036	144.92	1040	200	0.164166	3	10.76
TMR_11			2017-01-29	23:45:00	-67.1036	144.92	1040	250	0.224885	4.06	10.78	37.17
TMR_11			2017-01-29	23:45:00	-67.1036	144.92	1040	300	0.385675			29.19
TMR_11			2017-01-29	23:45:00	-67.1036	144.92	1040	400	0.326748	6.22	11.07	37.27
TMR_11			2017-01-29	23:45:00	-67.1036	144.92	1040	475	0.40968	6.15	10.33	20.09
TMR_12	36	1096	2017-01-30	22:33:00	-67.1895	145.721	1097	15	0.0454116	1.35	11.29	55.4
TMR_12		1099	2017-01-30	22:33:00	-67.1895	145.721	1097	25	0.0415044	2.98	10.5	35.61
TMR_12			2017-01-30	22:33:00	-67.1895	145.721	1097	50	0.0530758	2.96	10.57
TMR_12			2017-01-30	22:33:00	-67.1895	145.721	1097	80	0.0735322	3.16	10.87
TMR_12			2017-01-30	22:33:00	-67.1895	145.721	1097	110	0.0805599	2.8	10.81
TMR_12			2017-01-30	22:33:00	-67.1895	145.721	1097	150	0.0911973	2.11	11.21
TMR_12			2017-01-30	22:33:00	-67.1895	145.721	1097	250	0.175399	3.97	10.77
TMR_12			2017-01-30	22:33:00	-67.1895	145.721	1097	340	0.232895	8.15	10.17	132.24
TMR_12			2017-01-30	22:33:00	-67.1895	145.721	1097	380	0.209151	4.45	10.78	128.84
TMR_12			2017-01-30	22:33:00	-67.1895	145.721	1097	440	0.300204	6.3	10.71	4.12
TMR_12			2017-01-30	22:33:00	-67.1895	145.721	1097	500	0.267354	4.73	10.37	143.16
TMR_13	43	1144	2017-01-31	20:26:00	-65.9932	159.011	1145	15	0.0280309	6.83	11.12	10.91
TMR_13		1156	2017-02-03	20:26:00	-65.9932	159.011	1145	30	0.0411632	6.98	11.84	128.97
TMR_13			2017-02-03	20:26:00	-65.9932	159.011	1145	50	0.0375268			35.43
TMR_13			2017-02-03	20:26:00	-65.9932	159.011	1145	75	0.0944025	7.15	12.37	21.65
TMR_13			2017-02-03	20:26:00	-65.9932	159.011	1145	100	0.238111
TMR_13			2017-02-03	20:26:00	-65.9932	159.011	1145	150	0.25168	13.71	10.66	182.66
TMR_13			2017-02-03	20:26:00	-65.9932	159.011	1145	200	0.260477	9.79	10.71
TMR_13			2017-02-03	20:26:00	-65.9932	159.011	1145	250	0.252935
TMR_13			2017-02-03	20:26:00	-65.9932	159.011	1145	300	0.263052	9.13	11.67	42.44
TMR_13			2017-02-03	20:26:00	-65.9932	159.011	1145	600	0.361876			5.05
TMR_13			2017-02-03	20:26:00	-65.9932	159.011	1145	750	0.386803			14.05
TMR_14	47	1240	2017-02-04	12:45:00	-67.2897	163.536	1250	15	0.0848834	3.97	10.42	16.93
TMR_14			2017-02-04	12:45:00	-67.2897	163.536	1250	31	0.184534	4.07	10.41	19.83
TMR_14			2017-02-04	12:45:00	-67.2897	163.536	1250	40	0.225489	7.85	11.71	60.83
TMR_14			2017-02-04	12:45:00	-67.2897	163.536	1250	75	0.288283	15.72	10.46	268.19
TMR_14			2017-02-04	12:45:00	-67.2897	163.536	1250	100	0.327944
TMR_14			2017-02-04	12:45:00	-67.2897	163.536	1250	125	0.344044	7.01	11.96
TMR_14			2017-02-04	12:45:00	-67.2897	163.536	1250	150	0.293487	7.58	11.71	108.87
TMR_14			2017-02-04	12:45:00	-67.2897	163.536	1250	200	0.338931	6.88	11.32
TMR_14			2017-02-04	12:45:00	-67.2897	163.536	1250	250	0.369718
TMR_14			2017-02-04	12:45:00	-67.2897	163.536	1250	350	0.419588
TMR_14			2017-02-04	12:45:00	-67.2897	163.536	1250	500	0.455808	7.85	11.71	60.65
TMR_15	49	1282	2017-02-05	04:51:00	-67.0999	167.36	1283	15	0.0244618			106.17
TMR_15		1285	2017-02-05	04:51:00	-67.0999	167.36	1283	30	0.0267006			14.33
TMR_15			2017-02-05	04:51:00	-67.0999	167.36	1283	50	0.0279202			90.13
TMR_15			2017-02-05	04:51:00	-67.0999	167.36	1283	80	0.0992705			44.48
TMR_15			2017-02-05	04:51:00	-67.0999	167.36	1283	100	0.15407	6.27	10.97
TMR_15			2017-02-05	04:51:00	-67.0999	167.36	1283	125	0.405853	7.93	11.18
TMR_15			2017-02-05	04:51:00	-67.0999	167.36	1283	150	0.494602	7.89	11.72	77.54
TMR_15			2017-02-05	04:51:00	-67.0999	167.36	1283	200	0.584993
TMR_15			2017-02-05	04:51:00	-67.0999	167.36	1283	300	0.516373			112.08
TMR_15			2017-02-05	04:51:00	-67.0999	167.36	1283	500	0.470826
TMR_15			2017-02-05	04:51:00	-67.0999	167.36	1283	750	0.470772			230.54
TMR_15			2017-02-05	04:51:00	-67.0999	167.36	1283	1000	0.495536			97.15
TMR_16	56	1487	2017-02-09	00:35:00	-71.6993	-143.698	1504	15	0.0228349	1	12.06	34.18
TMR_16		1489	2017-02-09	00:35:00	-71.6993	-143.698	1504	25	0.0278164	1	11.22	21.04
TMR_16			2017-02-09	00:35:00	-71.6993	-143.698	1504	40	0.0291294	0.95	11.55	32.17
TMR_16			2017-02-09	00:35:00	-71.6993	-143.698	1504	80	0.0353295	1.26	10.51	6.84
TMR_16			2017-02-09	00:35:00	-71.6993	-143.698	1504	100	0.0436501	0.92	11.43
TMR_16			2017-02-09	00:35:00	-71.6993	-143.698	1504	125	0.105935	1.14	11.13
TMR_16			2017-02-09	00:35:00	-71.6993	-143.698	1504	150	0.0702362	1.25	11.04	84.95
TMR_16			2017-02-09	00:35:00	-71.6993	-143.698	1504	200	0.22555	2.3	10.9
TMR_16			2017-02-09	00:35:00	-71.6993	-143.698	1504	300	0.206276			10.27
TMR_16			2017-02-09	00:35:00	-71.6993	-143.698	1504	500	0.293533	1.69	11.73	117.16
TMR_16			2017-02-09	00:35:00	-71.6993	-143.698	1504	750	0.464777			42.66
TMR_16			2017-02-09	00:35:00	-71.6993	-143.698	1504	1000	0.230603	1.39	10.75	105.25
TMR_17	68	1633	2017-02-14	04:17:00	-68.7486	-99.9592	1635	15	0.183715
TMR_17			2017-02-14	04:17:00	-68.7486	-99.9592	1635	30	0.0278192	0.87	11.16
TMR_17			2017-02-14	04:17:00	-68.7486	-99.9592	1635	45	0.0521566	1.44	10.7
TMR_17			2017-02-14	04:17:00	-68.7486	-99.9592	1635	70	0.0235323
TMR_17			2017-02-14	04:17:00	-68.7486	-99.9592	1635	90	0.0448023	2.24	12.1
TMR_17			2017-02-14	04:17:00	-68.7486	-99.9592	1635	125	0.0473336	1.09	11.03
TMR_17			2017-02-14	04:17:00	-68.7486	-99.9592	1635	150	0.0755851	2.34	12.12
TMR_17			2017-02-14	04:17:00	-68.7486	-99.9592	1635	200	0.188318	1.89	11.26
TMR_17			2017-02-14	04:17:00	-68.7486	-99.9592	1635	250	0.186986	3.25	11.21
TMR_17			2017-02-14	04:17:00	-68.7486	-99.9592	1635	300	0.221613	1.86	11.34
TMR_17			2017-02-14	04:17:00	-68.7486	-99.9592	1635	400	0.245558	3.25	11.11
TMR_18	71	1878	2017-02-18	02:15:00	-63.9631	-66.2425	1880	15	0.0241568
TMR_18			2017-02-18	02:15:00	-63.9631	-66.2425	1880	30	0.0241599
TMR_18			2017-02-18	02:15:00	-63.9631	-66.2425	1880	50	0.0628396	1.73	11.54
TMR_18			2017-02-18	02:15:00	-63.9631	-66.2425	1880	80	0.167975	2.23	11.34
TMR_18			2017-02-18	02:15:00	-63.9631	-66.2425	1880	100	0.245198
TMR_18			2017-02-18	02:15:00	-63.9631	-66.2425	1880	150	0.485478
TMR_18			2017-02-18	02:15:00	-63.9631	-66.2425	1880	180	0.506947
TMR_18			2017-02-18	02:15:00	-63.9631	-66.2425	1880	220	0.467108
TMR_18			2017-02-18	02:15:00	-63.9631	-66.2425	1880	300	0.497014
TMR_19	72	1891	2017-02-18	12:06:00	-62.5089	-68.0376	1894	15	0.0241512
TMR_19			2017-02-18	12:06:00	-62.5089	-68.0376	1894	30	0.0384118
TMR_19			2017-02-18	12:06:00	-62.5089	-68.0376	1894	65	0.0272481	0.76	11.59
TMR_19			2017-02-18	12:06:00	-62.5089	-68.0376	1894	90	0.0451503	2.08	12.23
TMR_19			2017-02-18	12:06:00	-62.5089	-68.0376	1894	100	0.0289637
TMR_19			2017-02-18	12:06:00	-62.5089	-68.0376	1894	125	0.0577167
TMR_19			2017-02-18	12:06:00	-62.5089	-68.0376	1894	150	0.0895108
TMR_19			2017-02-18	12:06:00	-62.5089	-68.0376	1894	200	0.159942
TMR_19			2017-02-18	12:06:00	-62.5089	-68.0376	1894	400	0.221261
TMR_19			2017-02-18	12:06:00	-62.5089	-68.0376	1894	600	0.284184
TMR_19			2017-02-18	12:06:00	-62.5089	-68.0376	1894	800	0.310593
TMR_19			2017-02-18	12:06:00	-62.5089	-68.0376	1894	1000	0.310677
TMR_20			2017-02-19	03:05:00	-59.5999	-67.9187	1903	15	0.0287113	0.87	10.94
TMR_20	73	1901	2017-02-19	03:05:00	-59.5999	-67.9187	1903	40	0.0146734
TMR_20			2017-02-19	03:05:00	-59.5999	-67.9187	1903	60	0.0259398	1.1	11.07
TMR_20			2017-02-19	03:05:00	-59.5999	-67.9187	1903	70	0.014584	0.92	11.41
TMR_20			2017-02-19	03:05:00	-59.5999	-67.9187	1903	100	0.0292147
TMR_20			2017-02-19	03:05:00	-59.5999	-67.9187	1903	125	0.0223861
TMR_20			2017-02-19	03:05:00	-59.5999	-67.9187	1903	150	0.0344106
TMR_20			2017-02-19	03:05:00	-59.5999	-67.9187	1903	175	0.041776
TMR_20			2017-02-19	03:05:00	-59.5999	-67.9187	1903	250	0.167007
TMR_20			2017-02-19	03:05:00	-59.5999	-67.9187	1903	400	0.190991
TMR_20			2017-02-19	03:05:00	-59.5999	-67.9187	1903	580	0.259731
TMR_20			2017-02-19	03:05:00	-59.5999	-67.9187	1903	1000	0.281843
TMR_22	88	2568	2017-03-06	11:00:00	-56.994	-27.9485	2583	10	0.0928055
TMR_22		2576	2017-03-06	11:00:00	-56.994	-27.9485	2583	30	0.0617296
TMR_22			2017-03-06	11:00:00	-56.994	-27.9485	2583	60	0.0540395
TMR_22			2017-03-06	11:00:00	-56.994	-27.9485	2583	85	0.0718206
TMR_22			2017-03-06	11:00:00	-56.994	-27.9485	2583	100	0.224066
TMR_22			2017-03-06	11:00:00	-56.994	-27.9485	2583	150	0.210628
TMR_22			2017-03-06	11:00:00	-56.994	-27.9485	2583	200	0.41164
TMR_22			2017-03-06	11:00:00	-56.994	-27.9485	2583	300	0.278571
TMR_22			2017-03-06	11:00:00	-56.994	-27.9485	2583	500	0.368726
TMR_22			2017-03-06	11:00:00	-56.994	-27.9485	2583	800	0.344031
TMR_22			2017-03-06	11:00:00	-56.994	-27.9485	2583	1000	0.390752
TMR_23	92	2652	2017-03-09	12:55:00	-58.6655	-14.0005	2653	15	0.0304735
TMR_23		2654	2017-03-09	12:55:00	-58.6655	-14.0005	2653	30	0.0579616
TMR_23			2017-03-09	12:55:00	-58.6655	-14.0005	2653	50
TMR_23			2017-03-09	12:55:00	-58.6655	-14.0005	2653	60	0.0419147
TMR_23			2017-03-09	12:55:00	-58.6655	-14.0005	2653	100	0.0674732
TMR_23			2017-03-09	12:55:00	-58.6655	-14.0005	2653	125	0.185248
TMR_23			2017-03-09	12:55:00	-58.6655	-14.0005	2653	150	0.308893
TMR_23			2017-03-09	12:55:00	-58.6655	-14.0005	2653	250	0.415256
TMR_23			2017-03-09	12:55:00	-58.6655	-14.0005	2653	500	0.430011
TMR_23			2017-03-09	12:55:00	-58.6655	-14.0005	2653	750	0.437635
TMR_23			2017-03-09	12:55:00	-58.6655	-14.0005	2653	1000	0.349068
TMR_24	101	2968	2017-03-14	19:50:00	-48.9997	9.0032	2969	15	0.0191653
TMR_24		2970	2017-03-14	19:50:00	-48.9997	9.0032	2969	30	0.0181973
TMR_24			2017-03-14	19:50:00	-48.9997	9.0032	2969	70	0.0242997
TMR_24			2017-03-14	19:50:00	-48.9997	9.0032	2969	100	0.022132
TMR_24			2017-03-14	19:50:00	-48.9997	9.0032	2969	125	0.0289331
TMR_24			2017-03-14	19:50:00	-48.9997	9.0032	2969	150	0.047649
TMR_24			2017-03-14	19:50:00	-48.9997	9.0032	2969	200	0.0800434
TMR_24			2017-03-14	19:50:00	-48.9997	9.0032	2969	300	0.148588
TMR_24			2017-03-14	19:50:00	-48.9997	9.0032	2969	500	0.32499
TMR_24			2017-03-14	19:50:00	-48.9997	9.0032	2969	1000	0.383197
TMR_25	103	3114	2017-03-16	07:30:00	-43.9816	14.0749	3115	15	0.025097
TMR_25		3117	2017-03-16	07:30:00	-43.9816	14.0749	3115	30	0.0314839
TMR_25			2017-03-16	07:30:00	-43.9816	14.0749	3115	45	0.0260915
TMR_25			2017-03-16	07:30:00	-43.9816	14.0749	3115	75	0.0224506
TMR_25			2017-03-16	07:30:00	-43.9816	14.0749	3115	100	0.0344055
TMR_25			2017-03-16	07:30:00	-43.9816	14.0749	3115	150	0.0926823
TMR_25			2017-03-16	07:30:00	-43.9816	14.0749	3115	200	0.123072
TMR_25			2017-03-16	07:30:00	-43.9816	14.0749	3115	400	0.0953885
TMR_25			2017-03-16	07:30:00	-43.9816	14.0749	3115	500	0.459403
TMR_25			2017-03-16	07:30:00	-43.9816	14.0749	3115	750	0.50996
TMR_25			2017-03-16	07:30:00	-43.9816	14.0749	3115	1000	0.544835
dymmdata								3500	1000			1000

## Sheet: GAO4-Dulaquaisetal2018
Status	Cruise	Area	Station	Latitude	Longitude	Depth (m)	eHS (µg eqSRFA L-1)	SD eHS (µg eqSRFA L-1)	DFe (nM)	SD	logK (M-1)	down. SE	up. SE	[Lt] (nEq M Fe)	SE		References
Published	64PE370	East Atlantic	1	39°44’N	14°10’W	5348	35.5	3.3	0.5	0.012	22.6	0.35	0.19	0.54	0.04		Dulaquais, G., Waeles, M., Gerringa, L.J.A., Middag, R., Rijkenberg, M.J.A., et al. The biogeochemistry of electroactive humic substances and its connection to iron chemistry in the North East Atlantic and the Western Mediterranean Sea. J. Geophys. Res. 123, 5481-5499 (2018).
Published	64PE370	East Atlantic	1	39°44’N	14°10’W	5000	27.2	0.4	0.45	0.005	21.76	0.18	0.13	0.96	0.13
Published	64PE370	East Atlantic	1	39°44’N	14°10’W	3997	26	0.7	0.5	0.019	21.89	0.15	0.11	1.26	0.12		Gerringa, L. J. A., Slagter, H. A., Bown, J., van Haren, H., Laan, P., et al. Dissolved Fe and Fe-binding
Published	64PE370	East Atlantic	1	39°44’N	14°10’W	2999	27.9	1.3	0.53	0.005	21.86	0.2	0.14	1.02	0.12		organic ligands in the Mediterranean Sea–GEOTRACES G04. Mar. Chem. 194, 100–113 (2017).
Published	64PE370	East Atlantic	1	39°44’N	14°10’W	1999	31.5	0.4	0.58	0.004	22.04	0.3	0.17	0.77	0.09
Published	64PE370	East Atlantic	1	39°44’N	14°10’W	1499	26.6	0.2	0.65	0.022	22.32	0.25	0.16	0.75	0.05
Published	64PE370	East Atlantic	1	39°44’N	14°10’W	1001	24.7	1.1	0.66	0.008	21.63	0.08	0.07	1.72	0.14
Published	64PE370	East Atlantic	1	39°44’N	14°10’W	501	33.3	0.7	0.49	NA	22.2	0.22	0.15	1.11	0.09
Published	64PE370	East Atlantic	1	39°44’N	14°10’W	300	33.6	1.1	0.14	0.002	20.94	0.55	0.24	1.43	1.07
Published	64PE370	East Atlantic	1	39°44’N	14°10’W	199	34.2	2.5	0.11	0.009	21.79	0.42	0.21	0.66	0.15
Published	64PE370	East Atlantic	1	39°44’N	14°10’W	101	43.4	0.3	0.05	0.004	21.63	0.14	0.11	2.01	0.28
Published	64PE370	East Atlantic	1	39°44’N	14°10’W	48	50.9	1	0.03	0.003	22.49	0.35	0.19	0.78	0.06
Published	64PE370	East Atlantic	1	39°44’N	14°10’W	9	66.9	0.5	0.02	0.001	21.62	0.1	0.08	1.47	0.16
Published	64PE370	Alboran Sea	5	36° 3.52' N	4° 49.38' W	899	52.1	0.8	0.3	0.003	21.84	0.07	0.06	1.7	0.08
Published	64PE370	Alboran Sea	5	36° 3.52' N	4° 49.38' W	800	16.8	0.5	0.27	0.003	21.79	0.19	0.13	0.71	0.08
Published	64PE370	Alboran Sea	5	36° 3.52' N	4° 49.38' W	700	20.5	1.3	0.37	0.008	21.69	0.27	0.17	0.94	0.17
Published	64PE370	Alboran Sea	5	36° 3.52' N	4° 49.38' W	499	18.4	0.2	0.75	0.017	21.78	0.21	0.14	1.42	0.17
Published	64PE370	Alboran Sea	5	36° 3.52' N	4° 49.38' W	400	22.8	0.5	0.73	0.006	22.2	0.18	0.12	1.62	0.1
Published	64PE370	Alboran Sea	5	36° 3.52' N	4° 49.38' W	249	29.2	3.7	0.8	0.018	21.95	0.05	0.05	2.46	0.07
Published	64PE370	Alboran Sea	5	36° 3.52' N	4° 49.38' W	144	40	0.1	0.8	0.011	22	0.09	0.08	2.17	0.1
Published	64PE370	Alboran Sea	5	36° 3.52' N	4° 49.38' W	113	33.1	1.3	0.86	0.067	21.54	0.1	0.08	1.57	0.14
Published	64PE370	Alboran Sea	5	36° 3.52' N	4° 49.38' W	98	45.4	1.6	0.96	0.007	21.94	0.13	0.1	1.87	0.15
Published	64PE370	Alboran Sea	5	36° 3.52' N	4° 49.38' W	69	39.8	0.6	0.99	0.035	21.78	0.18	0.13	1.37	0.2
Published	64PE370	Alboran Sea	5	36° 3.52' N	4° 49.38' W	39	58.8	1.5	0.77	0.006	22.57	0.3	0.17	1.25	0.07
Published	64PE370	Alboran Sea	5	36° 3.52' N	4° 49.38' W	27	67	0.9	1.17	0.016	22.25	0.19	0.13	1.15	0.06
Published	64PE370	Alboran Sea	5	36° 3.52' N	4° 49.38' W	9	64	2	2.4	0.019	22.77	0.16	0.11	3.25	0.08
Published	64PE370	Western South Med Sea	8	37° 0.71' N	0° 43.42' E	2660	15.3	0.9	0.4	0.007	21.43	0.13	0.1	1.45	0.22
Published	64PE370	Western South Med Sea	8	37° 0.71' N	0° 43.42' E	2250	16.1	0.2	0.41	0.026	21.6	0.08	0.07	1.85	0.13
Published	64PE370	Western South Med Sea	8	37° 0.71' N	0° 43.42' E	1503	14	0.7	0.4	0.007	21.56	0.18	0.13	1.15	0.2
Published	64PE370	Western South Med Sea	8	37° 0.71' N	0° 43.42' E	301	31.3	0.9	0.47	0.007	21.63	0.19	0.13	1.15	0.2
Published	64PE370	Western South Med Sea	8	37° 0.71' N	0° 43.42' E	145	40.7	2.5	0.66	0.005	21.3	0.07	0.06	2.49	0.29
Published	64PE370	Western South Med Sea	8	37° 0.71' N	0° 43.42' E	98	44.6	2.3	1.02	0.016	21.54	0.07	0.06	2.27	0.2
Published	64PE370	Western South Med Sea	8	37° 0.71' N	0° 43.42' E	71	46.3	2.8	1.18	0.028	21.51	0.18	0.12	1.13	0.16
Published	64PE370	Western South Med Sea	8	37° 0.71' N	0° 43.42' E	42	55.4	3.3	1.3	0.041	22.03	0.07	0.06	2.76	0.09
Published	64PE370	Western South Med Sea	8	37° 0.71' N	0° 43.42' E	27	53.9	0.5	1.15	0.032	21.48	0.05	0.04	3.06	0.17
Published	64PE370	Western South Med Sea	8	37° 0.71' N	0° 43.42' E	10	54.9	1.7	0.96	0.023	21.93	0.13	0.1	2.79	0.19
Published	64PE370	Western South Med Sea	11	37° 46.32' N	6° 39.69' E	2781	24.4	0.7	0.41	0.007	21	NA	0.54	0.47	1.33
Published	64PE370	Western South Med Sea	11	37° 46.32' N	6° 39.69' E	2250	18.4	0.7	0.34	0.015	21.89	NA	0.39	0.23	0.12
Published	64PE370	Western South Med Sea	11	37° 46.32' N	6° 39.69' E	1751	17.3	1.2	0.41	0.012	21.94	0.21	0.14	1.34	0.16
Published	64PE370	Western South Med Sea	11	37° 46.32' N	6° 39.69' E	1252	15.7	0.2	0.51	0.019	21.9	0.11	0.09	1.41	0.11
Published	64PE370	Western South Med Sea	11	37° 46.32' N	6° 39.69' E	751	20.5	1.4	0.54	0.013	22.06	0.26	0.16	0.76	0.09
Published	64PE370	Western South Med Sea	11	37° 46.32' N	6° 39.69' E	400	27.8	0.1	0.68	0.014	22.61	0.64	0.25	0.68	0.06
Published	64PE370	Western South Med Sea	11	37° 46.32' N	6° 39.69' E	200	33.3	0.3	1	0.026	22.25	0.33	0.18	0.99	0.1
Published	64PE370	Western South Med Sea	11	37° 46.32' N	6° 39.69' E	146	49.5	2.5	0.76	0.003	22.05	0.26	0.16	0.89	0.1
Published	64PE370	Western South Med Sea	11	37° 46.32' N	6° 39.69' E	100	45.4	1	0.88	0.014	22.29	0.35	0.19	0.84	0.09
Published	64PE370	Western South Med Sea	11	37° 46.32' N	6° 39.69' E	71	60	0.6	0.89	0.021	22.83	0.94	0.28	0.98	0.09
Published	64PE370	Western South Med Sea	11	37° 46.32' N	6° 39.69' E	53	56.9	0.3	1.29	0.029	24.11	NA	0.62	1.33	0.05
Published	64PE370	Western South Med Sea	11	37° 46.32' N	6° 39.69' E	40	60.9	1.1	1.41	0.033	22.27	0.61	0.24	1.51	0.25
Published	64PE370	Western South Med Sea	11	37° 46.32' N	6° 39.69' E	10	50.8	0.5	2.57	0.092	21.93	0.17	0.12	2.29	0.16
Unpublished	64PE370	Eastern South Med Sea	18			3263	72.3	1.2	0.22	0.007	21.57	0.14	0.11	1.04	0.17
Unpublished for eHS	64PE370	Eastern South Med Sea	18			2750	46.2	0.7	0.21	0.009	21.28	0.26	0.16	1.3	0.43
Unpublished for eHS	64PE370	Eastern South Med Sea	18			1999	15	0.3	0.24	0.011	22.12	0.23	0.15	0.95	0.09
Unpublished for eHS	64PE370	Eastern South Med Sea	18			1499	9	0.4	0.21	0.011	22.14	0.17	0.12	0.71	0.1
Unpublished for eHS	64PE370	Eastern South Med Sea	18			600	25	1.1	0.39	0.011	22.74	0.75	0.26	0.8	0.06
Unpublished for eHS	64PE370	Eastern South Med Sea	18			300	39.8	0.9	0.49	0.023	21.68	0.14	0.11	0.88	0.1
Unpublished for eHS	64PE370	Eastern South Med Sea	18			101	74.5	0.5	2.01	0.035	23.21	NA	0.82	1.21	0.11
Unpublished for eHS	64PE370	Eastern South Med Sea	18			41	55	1.1	1.41	0.052	22.51	NA	NA	0.8	NA
Unpublished for eHS	64PE370	Eastern South Med Sea	18			9	61.2	1.4	1.6	0.035	22.05	0.85	0.27	1.02	0.16
Unpublished for eHS	64PE370	Eastern South Med Sea	21			2509	8.55	0.2	0.51	0.013	22.01	0.15	0.11	1.27	0.11
Unpublished for eHS	64PE370	Eastern South Med Sea	21			2380	10.87	0.6	0.53	0.033	22.1	0.13	0.1	1.22	0.08
Unpublished for eHS	64PE370	Eastern South Med Sea	21			1749	9.42	0.4	1.4	0.029	22.33	0.27	0.16	1.09	0.06
Unpublished for eHS	64PE370	Eastern South Med Sea	21			1500	9.35	0.3	0.51	0.034	22.55	0.29	0.17	0.75	0.04
Unpublished for eHS	64PE370	Eastern South Med Sea	21			1000	11.66	0.7	0.54	0.022	22.35	0.22	0.15	0.85	0.06
Unpublished for eHS	64PE370	Eastern South Med Sea	21			501	11.64	1.1	0.54	0.014	21.87	0.15	0.11	1.09	0.1
Unpublished for eHS	64PE370	Eastern South Med Sea	21			301	17.47	0.5	0.6	0.012	22.11	0.09	0.07	1.3	0.06
Unpublished for eHS	64PE370	Eastern South Med Sea	21			146	24.11	0.6	0.72	0.006	22.95	NA	0.43	0.57	0.05
Unpublished for eHS	64PE370	Eastern South Med Sea	21			101	32.34	1.1	0.82	0.006	22.48	0.33	0.19	1.02	0.07
Unpublished for eHS	64PE370	Eastern South Med Sea	21			70	38.09	0.4	1.15	0.018	22.93	0.48	0.22	1.24	0.05
Unpublished for eHS	64PE370	Eastern South Med Sea	21			40	37.59	0.3	1.67	0.023	22.56	0.43	0.21	1.53	0.08
Unpublished for eHS	64PE370	Eastern South Med Sea	21			10	25.91	0.9	1.87	0.087	21.98	0.14	0.11	1.86	0.12

## Sheet: GP14-Mahieuetal2024
Status	Cruise	Area	Station	Latitude	Longitude	Depth (m)	eHS (µg SRFA L-1)	SD eHS (µg eq-SRFA L-1))	dFe (nmol L)	SDdFe (nM)	log K	SD Log K	LFe (nMeqFe L-1)	SD LFe		Reference
published	GPpr14	Melanesian waters	2	-20.5409	-175.805	3445.74	24.53	2.06	0.582	0.0059	11.684	0.234	5.19	0.62		Mahieu, L., Whitby, H., Dulaquais, G., Tilliette, C., Guigue, C., et al. Iron-binding by dissolved organic matter in the Western Tropical South Pacific Ocean (GEOTRACES TONGA cruise GPpr14). Front. Mar. Sci. 11, 304118 (2024).
published	GPpr14	Melanesian waters	2	-20.5407	-175.805	2999.43	28.57	4.28	0.561	0.0059	12.02	0.331	5.52	0.52
published	GPpr14	Melanesian waters	2	-20.5403	-175.804	2400.25	32.2	5.28	0.707	0.0268	11.442	0.229	5.81	0.64
published	GPpr14	Melanesian waters	2	-20.5399	-175.803	1800.32			0.635	0.0268	11.479	0.172	9.26	0.97
published	GPpr14	Melanesian waters	2	-20.5397	-175.803	1200.1	24.11	3.4896	0.517	0.0149	11.227	0.168	8.1	0.93
published	GPpr14	Melanesian waters	2	-20.5393	-175.803	796.629	26.48	1.49	0.335	0.0089	11.662	0.233	5.24	0.6
published	GPpr14	Melanesian waters	2	-20.5391	-175.802	549.597			0.371	0.0059	10.47	0.236	6.86	2.23
published	GPpr14	Melanesian waters	2	-20.5391	-175.802	302.74			0.354	0.0119	11.461	0.229	5.43	0.79
published	GPpr14	Melanesian waters	2	-20.5391	-175.802	151.488	24.5797	3.016	0.363	0.0059	11.886	0.208	3.67	0.4
published	GPpr14	Melanesian waters	2	-20.539	-175.801	105.227	28.4574	2.9223	0.224	0.0179	11.09	0.25	5.01	1.1
published	GPpr14	Melanesian waters	2	-20.5389	-175.801	72.807	35.1257	2.41475	0.215	0.0119	11.341	0.17	2.82	0.37
published	GPpr14	Melanesian waters	2	-20.5389	-175.801	34.736	56.2561	3.79982	0.363	0.0119	11.32	0.17	3.06	0.4
published	GPpr14	Melanesian waters	3	-20.5228	-179.522	1699.6	29.73	3.27586	0.425	0.0089	12.043	0.301	4.57	0.59
published	GPpr14	Melanesian waters	3	-20.5226	-179.523	1500.19			0.456	0.00744	10.981	0.247	5.09	1.09
published	GPpr14	Melanesian waters	3	-20.5225	-179.523	1300.19			0.442	0.0148	11.843	0.207	4.89	0.49
published	GPpr14	Melanesian waters	3	-20.522	-179.523	800.283			0.354	0.00595	11.843	0.237	2.96	0.37
published	GPpr14	Melanesian waters	3	-20.5217	-179.523	549.84			0.285	0.0223	11.58	0.174	4.42	0.58
published	GPpr14	Melanesian waters	3	-20.5214	-179.523	300.041			0.327	0.0074	11.508	0.201	4.47	0.69
published	GPpr14	Melanesian waters	3	-20.5212	-179.523	208.407			0.275	0.00446	11.586	0.203	4	0.44
published	GPpr14	Melanesian waters	3	-20.5212	-179.524	147.724	25.7	5.36398	0.254	0.0008	12.109	0.242	3.79	0.36
published	GPpr14	Melanesian waters	3	-20.5211	-179.524	59.627	68.9408	2.0323	0.408	0.035	12	0.24	4.13	0.52
published	GPpr14	Melanesian waters	3	-20.521	-179.524	24.458	83.43	9.02859	0.254	0.0074	11.829	0.177	3.91	0.31
published	GPpr14	Lau basin	4	-20.5037	-177.139	2201.68			1.245	0.00594	11.406	0.228	6.13	0.7
published	GPpr14	Lau basin	4	-20.5037	-177.139	1901.63			1.078	0.0633	11.808	0.142	6.04	0.39
published	GPpr14	Lau basin	4	-20.5039	-177.139	1501.58			0.898	0.0178	12.192	0.305	6.09	0.61
published	GPpr14	Lau basin	4	-20.504	-177.139	1300.74			0.702	0.0099	11.929	0.179	5.47	0.38
published	GPpr14	Lau basin	4	-20.5042	-177.139	851.556			0.366	0.0099	11.628	0.262	4.67	0.65
published	GPpr14	Lau basin	4	-20.5042	-177.139	650.772			0.391	0.0376	11.725	0.205	4.32	0.65
published	GPpr14	Lau basin	4	-20.5041	-177.139	449.189			0.424	0.03367	11.697	0.175	4.03	0.4
published	GPpr14	Lau basin	4	-20.504	-177.139	302.516			0.335	0.0208	11.851	0.178	4.26	0.4
published	GPpr14	Lau basin	4	-20.5041	-177.139	199.963			0.322	0.0208	11.869	0.178	5.09	0.51
published	GPpr14	Lau basin	4	-20.5041	-177.138	119.826			0.243	0.0163	11.695	0.175	5.71	0.69
published	GPpr14	Lau basin	4	-20.504	-177.139	38.848	36	2.55435	0.233	0.0193	11.428	0.171	4.54	0.68
published	GPpr14	South Pacific Gyre	6	-20.6868	-174.379	1040.69			0.374	0.009	12.287	0.184	9	0.38
published	GPpr14	South Pacific Gyre	6	-20.6868	-174.379	799.649			0.323	0.004	11.316	0.198	4.55	0.61
published	GPpr14	South Pacific Gyre	6	-20.6868	-174.379	640.982			0.223	0.007	11.682	0.117	5.69	0.48
published	GPpr14	South Pacific Gyre	6	-20.6868	-174.379	489.799			0.223	0.0018	11.13	0.25	6.23	1.31
published	GPpr14	South Pacific Gyre	6	-20.6868	-174.379	400.381	29.84	2.66564	0.187	0.0004	12.055	0.09	5.05	0.23
published	GPpr14	South Pacific Gyre	6	-20.6868	-174.379	299.723	34.15	0.762991	0.212	0.0459	11.813	0.207	4.89	0.59
published	GPpr14	South Pacific Gyre	6	-20.6869	-174.379	190.902	44.29	2.99806	0.168	0.036	12.005	0.21	4.1	0.41
published	GPpr14	South Pacific Gyre	6	-20.6869	-174.379	129.888	57.95	2.81407	0.132	0.0025	11.734	0.176	6.08	0.67
published	GPpr14	South Pacific Gyre	6	-20.6868	-174.379	110.981	59.4	1.57388	0.15	0.0091	11.892	0.178	4.84	0.51
published	GPpr14	South Pacific Gyre	6	-20.6868	-174.379	60.979	89	0.776098	0.406	0.0037	11.292	0.311	7.62	1.6
published	GPpr14	South Pacific Gyre	6	-20.6868	-174.379	54.933	106	3.18781	0.42	0.0183	11.863	0.208	5.24	0.52
published	GPpr14	South Pacific Gyre	6	-20.6869	-174.379	25.508	104	1.7341	0.446	0.0078	11.829	0.355	4.84	0.46
published	GPpr14	South Pacific Gyre	7	-20.4982	-171.997	4199.19			0.387	0.008	11.455	0.172	4.48	0.49
published	GPpr14	South Pacific Gyre	7	-20.4982	-171.997	3599.05			0.452	0.0097	11.336	0.136	4.27	0.38
published	GPpr14	South Pacific Gyre	7	-20.4984	-171.997	2600.14			0.669	0.035	11.317	0.17	5.51	0.61
published	GPpr14	South Pacific Gyre	7	-20.4983	-171.996	1999.9	30.27	4.89688	0.631	0.0655	11.092	0.194	5.2	0.75
published	GPpr14	South Pacific Gyre	7	-20.4984	-171.996	1455.48	37.3	2.65957	0.521	0.015	11.861	0.385	3.21	0.58
published	GPpr14	South Pacific Gyre	7	-20.4983	-171.996	1048.72	31.713	2.50833	0.345	0.0006	11.835	0.266	3.77	0.49
published	GPpr14	South Pacific Gyre	7	-20.4984	-171.996	670.793			0.19	0.015	11.669	0.204	4.82	0.55
published	GPpr14	South Pacific Gyre	7	-20.4984	-171.996	350.366			0.216	0.024	11.417	0.285	3.98	0.76
published	GPpr14	South Pacific Gyre	7	-20.4983	-171.996	199.756			0.166	0.004	11.294	0.226	4.67	0.75
published	GPpr14	South Pacific Gyre	7	-20.4984	-171.996	145.797	49.24	4.42443	0.201	0.0009	11.841	0.178	5.43	0.54
published	GPpr14	South Pacific Gyre	7	-20.4983	-171.996	41.241	75.1	8.16165	0.189	0.004	12.004	0.114	5.22	0.37
published	GPpr14	South Pacific Gyre	8	-20.4066	-166.595	5462.21	71.56	3.73	0.425	0.087	10.654	0.266	5.76	1.73
published	GPpr14	South Pacific Gyre	8	-20.4066	-166.595	4197.93	35.55	1.71	0.526	0.0097	11.13	0.195	4.68	0.7
published	GPpr14	South Pacific Gyre	8	-20.4064	-166.595	3399.88	43.87	4.11	0.505	0.0207	11.153	0.167	5.92	0.71
published	GPpr14	South Pacific Gyre	8	-20.4064	-166.596	2400.17	45.76	3.29	0.564	0.115	11.34	0.102	5.74	0.46
published	GPpr14	South Pacific Gyre	8	-20.4064	-166.596	1899.24	61.38	2.22	0.453	0.016	11.532	0.231	5.31	0.61
published	GPpr14	South Pacific Gyre	8	-20.4068	-166.596	1088.69			0.61	0.008	11.777	0.206	3.67	0.35
published	GPpr14	South Pacific Gyre	8	-20.4067	-166.596	800.13	28.38	2.5	0.272	0.0032	11.336	0.255	4.15	0.75
published	GPpr14	South Pacific Gyre	8	-20.4066	-166.596	635.198	35.64	1.94	0.244	0.04	11.647	0.175	4.68	0.63
published	GPpr14	South Pacific Gyre	8	-20.4066	-166.596	370.058	78.99	5.73	0.156	0.072	11.11	0.139	5.03	0.68
published	GPpr14	Distal hydroT	10-T1	-19.4148	-175.126	1397.88			0.797	0.0312	11.73	0.14	5.42	0.46
published	GPpr14	Distal hydroT	10-T1	-19.4147	-175.126	870.941			0.544	0.0145	11.31	0.17	4.66	0.44
published	GPpr14	Distal hydroT	10-T1	-19.4148	-175.126	398.952	23.86	2.36893	0.524	0.021	12	0.27	4.02	0.38
published	GPpr14	Distal hydroT	10-T1	-19.4148	-175.126	177.775	23.53	1.92213	0.467	0.0218	11.75	0.26	5.23	0.68
published	GPpr14	Distal hydroT	10-T1	-19.415	-175.126	45.583	64.4373	3.24813	0.354	0.0072	11.67	0.23	6.13	0.83
published	GPpr14	Distal hydroT	10-T1	-19.415	-175.126	18.578	86.0587	3.50694	0.389	0.014	11.77	0.18	4.19	0.57
published	GPpr14	Distal hydroT	10-T2	-19.416	-175.052	1212.7			1.91218	1.027	11.465	0.258	6.14	0.77
published	GPpr14	Distal hydroT	10-T2	-19.416	-175.052	846.483			1.35972	1.027	11.666	0.14	6.41	0.45
published	GPpr14	Distal hydroT	10-T2	-19.416	-175.052	500.997			0.442	0.004	11.501	0.201	4.63	0.67
published	GPpr14	Distal hydroT	10-T2	-19.416	-175.052	180.44			0.493	0.044	11.512	0.23	4.43	0.58
published	GPpr14	Distal hydroT	10-T2	-19.416	-175.052	50.049	83.31	4.47	0.916	0.072	11.516	0.144	5.07	0.51
published	GPpr14	Distal hydroT	10-T2	-19.416	-175.052	14.874	162.861	3.5193	1.556	0.012	11.423	0.257	4.69	0.94
published	GPpr14	Distal hydroT	10-T3	-19.4238	-174.983	701.48	25.09	10.35	0.743947		11.957	0.209	5.31	0.45
published	GPpr14	Distal hydroT	10-T3	-19.4238	-174.983	647.087			1.12103		11.615	0.203	5.49	0.58
published	GPpr14	Distal hydroT	10-T3	-19.4238	-174.983	509.739			0.855191		11.82	0.207	5.3	0.61
published	GPpr14	Distal hydroT	10-T3	-19.4237	-174.983	388.596			0.461358		11.429	0.229	5.66	0.91
published	GPpr14	Distal hydroT	10-T3	-19.4238	-174.983	186.577	44.2323	3.9261	0.400872		11.907	0.179	3.87	0.35
published	GPpr14	Distal hydroT	10-T3	-19.4238	-174.983	74.797	33.58	1.25	1.14397		11.683	0.204	5.81	0.49
published	GPpr14	Distal hydroT	10-T3	-19.4238	-174.983	35.248	55.85	6.88	0.488963		12.014	0.18	5.15	0.3
published	GPpr14	Distal hydroT	10-T3	-19.4238	-174.983	15.344	74.31	1.86	3.21726		11.926	0.239	8.75	0.7
published	GPpr14	Lau basin	11	-19.519	-177.053	2931.72	50.56	5.45238	1.585	0.051	11.27	0.197	5.99	0.93
published	GPpr14	Lau basin	11	-19.5193	-177.052	1500.56			0.869	0.036	11.769	0.265	5.22	0.47
published	GPpr14	Lau basin	11	-19.5192	-177.052	1099.68	27.1	6.31868	0.634	0.047	12.705	0.349	4.98	0.22
published	GPpr14	Lau basin	11	-19.5192	-177.052	859.828	29.1516	2.49042	0.699	0.0072	11.475	0.172	6.61	0.63
published	GPpr14	Lau basin	11	-19.5193	-177.052	631.036	29.46	4.06321	0.485	0.0036	12.01	0.33	4.37	0.44
published	GPpr14	Lau basin	11	-19.5193	-177.052	198.638	32.45	4.81276	0.48	0.0235	11.673	0.233	5.78	0.78
published	GPpr14	Lau basin	11	-19.5192	-177.052	120.24	46.07	3.6712	0.416	0.0039	12.023	0.18	4.53	0.22
published	GPpr14	Lau basin	11	-19.5192	-177.052	94.953	58.98	1.23434	0.486	0.0078	11.083	0.277	6.64	1.51
published	GPpr14	Lau basin	11	-19.5192	-177.053	25.205	76.02	1.59096	0.295	0.0056	11.662	0.175	7.36	0.92
published	GPpr14	Lau basin	12	-20.6999	-177.853	1978.28	22.11	2.38343	0.941	0.03781	11.3	0.23	5.43	0.84
published	GPpr14	Lau basin	12	-20.6998	-177.853	1701.29	42.42	2.06781	0.936	0.068	10.85	0.24	5.64	1.24
published	GPpr14	Lau basin	12	-20.6998	-177.853	946.026			0.437	0.03568	11.78	0.21	4.44	0.36
published	GPpr14	Lau basin	12	-20.6996	-177.853	650.055			0.202	0.00396	11.24	0.2	3.81	0.5
published	GPpr14	Lau basin	12	-20.6993	-177.853	188.657			0.277	0.0039	11.34	0.2	4.99	0.55
published	GPpr14	Lau basin	12	-20.6995	-177.853	103.112	62.9437	1.16753	0.139	0.0059	11.98	0.3	4.3	0.39
published	GPpr14	Lau basin	12	-20.6995	-177.853	73.779	71.8195	1.65169	0.13	0.0059	12	0.14	5.25	0.34

## Sheet: Lagleraetal2019
Station	Latitude [degrees_north]	Longitude [degerees_west]	Bot. Depth [m]	Area	sample	Bottle Depth	[Fe]	s.d.	[HS]	s.d.	LHS ([HS]xBCSRFA))	sd	% [FeHS]	Fe-HS	sd	% Fe bound to HS	dfe/eHS		References
St 4	79.2512	30.0478	234	Arctic	1	186	1.12186	0.00686331	82.57	1.28693	1.20552	0.0187892	0.93	1.12114	0.017474	0.999353	13.5868
St 4				Arctic	2	149	0.578188	0.00549692	76.13	7.29734	1.1115	0.106541	0.86	0.955888	0.0916254	1.65325	7.59475		Laglera, L.M., Sukekava, C., Slagter, H.A., Downes, J., Aparicio-Gonzalez, A., et al. First quantification of the controlling role of humic substances in the transport of iron across the surface of the Arctic Ocean. Environ. Sci. Technol. 53, 13136-13145 (2019).
St 4				Arctic	10	100	0.653364	0.0125058	61.95	7.15592	0.90447	0.104476	0.78	0.705487	0.0814916	1.07978	10.5466
St 4				Arctic	17	83	0.835935	0.0285287	87.695	24.3698	1.28035	0.355799	0.66	0.845029	0.234828	1.01088	9.5323		Slagter, H.A., Laglera, L.M., Sukekava, C. & Gerringa, L.J.A. Fe-binding organic ligands in the humic-rich TransPolar Drift in the surface Arctic Ocean using multiple voltammetric methods. J. Geophys. Res. 124, 1491-1508 (2019).
St 4				Arctic	13	48	3.20893	0.0295831	181.3	28.0439	2.64698	0.40944	0.94	2.48816	0.384874	0.775386	17.6996
St 4				Arctic	19	42	0.595444	0.00907397	108.005	21.6728	1.57687	0.316423	0.76	1.19842	0.240482	2.01265	5.51312
St 4				Arctic	21	17	0.917978	0.0106489	46.555	3.47189	0.679703	0.0506897	0.78	0.530168	0.0395379	0.577539	19.7181
St 4				Arctic	23	10	1.44376	0.0316667	85.35	16.8857	1.24611	0.246531	0.94	1.17134	0.231739	0.811316	16.9157
St 32	81.8597	30.8387	3172	Arctic	19	76.6	0.556602	0.00861063	123	28.2843	1.7958	0.41295	0.07	0.125706	0.0289065	0.225845	4.52522
St 32				Arctic	20	56.9	0.221373	0.00615299	137.5	7.77817	2.0075	0.113561	0.1	0.20075	0.0113561	0.906842	1.60998
St 32				Arctic	22	34.4	0.279883	0.00687035
St 69	86.9982	58.7307	4826	Arctic	18	95.4	0.523702	0.0115447	39.5	14.8492	0.5767	0.216799	0.24	0.138408	0.0520317	0.264288	13.2583
St 69				Arctic	19	76.9	0.545217	0.0252968	56.5	0.707107	0.8249	0.0103238	0.13	0.107237	0.00134209	0.196687	9.64986
St 69				Arctic	20	57.1	0.566332	0.00888383	57	7.07107	0.8322	0.103238	0.17	0.141474	0.0175504	0.249808	9.93564
St 69				Arctic	21	37.2	0.672009	0.00946181	69	25.4558	1.0074	0.371655	0.16	0.161184	0.0594649	0.239854	9.73926
St 69				Arctic	23	17.3	0.798051	0.0136406	125	18.3848	1.825	0.268418	0.31	0.56575	0.0832095	0.708915	6.38441
St 69				Arctic	24	7.6	0.541974	0.00831093	104.5	14.8492	1.5257	0.216799	0.17	0.259369	0.0368558	0.478564	5.18635
St 81	88.9895	61.0633	4400	Arctic	15	141.6	0.54518	0.00940993	26	9.89949	0.3796	0.144533	0.62	0.235352	0.0896102	0.431696	20.9685
St 81				Arctic	17	94.5	0.583398	0.00623439	42	14.1421	0.6132	0.206475	0.25	0.1533	0.0516188	0.262771	13.8904
St 81				Arctic	18	76.1	0.853894	0.0176755	67	0	0.9782	0	0.3	0.29346	0	0.343673	12.7447
St 81				Arctic	19	56.6	0.836769	5.25e-05	101	5.65685	1.4746	0.0825901	0.7	1.03222	0.0578131	1.23358	8.28484
St 81				Arctic	20	36.8	1.1077	0.0131118	102.5	21.9203	1.4965	0.320037	0.55	0.823075	0.17602	0.743047	10.8068
St 81				Arctic	21	30.7	1.22057	0.0113888	79.5	7.77817	1.1607	0.113561	0.66	0.766062	0.0749505	0.627626	15.3531
St 81				Arctic	23	16.9	1.78863	0.0139905	143	16.9706	2.0878	0.24777	0.56	1.16917	0.138751	0.653667	12.5079
St 81				Arctic	24	6.8	3.77741	0.0120751	244	18.3848	3.5624	0.268418	0.72	2.56493	0.193261	0.679018	15.4812
St 81				Arctic	Under the ice				203	25.4558	2.9638	0.371655	0.74	2.19321	0.275025
St 87	89.9302	-120.195	4264	Arctic	15	143.9	0.553208	0.00682763	108	1.41421	1.5768	0.0206475	0.7	1.10376	0.0144533	1.9952	5.12229
St 87				Arctic	17	94.5	0.823661	0.0434104	114.135	19.6081	1.66637	0.286278	0.58	0.966495	0.166041	1.17341	7.21655
St 87				Arctic	20	34.8	1.31984	0.00580964	159.5	36.0624	2.3287	0.526512	0.3	0.69861	0.157954	0.529313	8.27488
St 87				Arctic	21	30	1.64686	0.0348166	110	29.6985	1.606	0.433598	0.59	0.94754	0.255823	0.575362	14.9714
St 87				Arctic	23	15.6	2.18354	0.0403848	339	29.6985	4.9494	0.433598	0.64	3.16762	0.277503	1.45068	6.44112
St 87				Arctic	24	6.5	2.79968	0.0610885	432.5	28.9914	6.3145	0.423274	0.38	2.39951	0.160844	0.857066	6.47324
St 91	89.1667	-116.83	1343	Arctic	14	141.3	0.308831	0.00714618	81.12	24.7205	1.18435	0.360919	0.68	0.805359	0.245425	2.60776	3.80709
St 91				Arctic	16	97.1	0.416387	0.00318798	88.8	6.18011	1.29648	0.0902297	0.3	0.388944	0.0270689	0.934093	4.68904
St 91				Arctic	17	76.7	0.731333	0.00483734	148	36.7696	2.1608	0.536835	0.55	1.18844	0.29526	1.62503	4.94144
St 91				Arctic	18	56.6	0.975496	0.00391563	196.17	37.5527	2.86408	0.54827	0.84	2.40583	0.460547	2.46626	4.97271
St 91				Arctic	20	36.9	2.35236	0.0104735	229.695	15.5634	3.35355	0.227226	0.79	2.6493	0.179508	1.12623	10.2413
St 91				Arctic	21	31	2.88612	0.0491439	291.425	17.7837	4.25481	0.259643	0.45	1.91466	0.116839	0.663404	9.90346
St 91				Arctic	23	17.1	3.77511	0.0696526	419.5	28.9914	6.1247	0.423274	0.6	3.67482	0.253964	0.973435	8.99906
St 91				Arctic	24	7.1	3.41647	0.0271266	267.815	1.67584	3.9101	0.0244673	0.5	1.95505	0.0122337	0.572243	12.7568
St 96	88.3598	-125.094	3612	Arctic	15	140	0.449716	0.0110963	82.5	3.53553	1.2045	0.0516188	0.45	0.542025	0.0232285	1.20526	5.4511
St 96				Arctic	17	96.6	0.436796	0.00770902	123.5	30.4056	1.8031	0.443922	0.52	0.937612	0.230839	2.14657	3.53681
St 96				Arctic	18	76.9	0.629958	0.010965	120	2.82843	1.752	0.041295	0.34	0.59568	0.0140403	0.945587	5.24965
St 96				Arctic	19	56.9	1.17352	0.0161387	226	19.0088	3.2996	0.277528	0.41	1.35284	0.113786	1.1528	5.19257
St 96				Arctic	20	37.1	2.18684	0.0216489	135.5	17.6777	1.9783	0.258094	0.36	0.712188	0.0929138	0.325669	16.1391
St 96				Arctic	21	31.3	3.72783	0.0391651	222.5	16.2635	3.2485	0.237446	0.55	1.78668	0.130596	0.47928	16.7543
St 96				Arctic	23	17.3	3.51942	0.0598212	206	16.9706	3.0076	0.24777	0.69	2.07524	0.170961	0.589655	17.0846
St 96				Arctic	24	7.6	2.74128	0.0317995	209	33.9411	3.0514	0.49554	0.95	2.89883	0.470763	1.05747	13.1162
St 96				Arctic	Under the ice	0			215.6	18.8939	3.14776	0.275851	0.06	0.188866	0.0165511
St 99	88.1797	-155.76	3762	Arctic	12	486	0.308506	0.00976468	21.9	0.141421	0.31974	0.00206475	0.15	0.047961	0.000309713	0.155462	14.0871
St 99				Arctic	14	193.7	0.343218	0.00420465	123.15	20.5768	1.79799	0.300421	0.15	0.269698	0.0450632	0.785793	2.78699
St 99				Arctic	15	143.7	0.458423	0.0063098	109	9.89949	1.5914	0.144533	0.3	0.47742	0.0433598	1.04144	4.20571
St 99				Arctic	17	96.6	0.462463	0.0167219	84	2.82843	1.2264	0.041295	0.82	1.00565	0.0338619	2.17455	5.50551
St 99				Arctic	18	76.6	0.800858	0.0113539	97.5	26.8531	1.4235	0.392056	0.14	0.19929	0.0548878	0.248846	8.21392
St 99				Arctic	19	56.9	1.25035	0.00726639	170.6	25.0316	2.49076	0.365461	0.65	1.61899	0.23755	1.29483	7.32913
St 99				Arctic	20	37.1	2.80196	0.0626796	284.2	7.07107	4.14932	0.103238	0.83	3.44394	0.0856872	1.22912	9.85912
St 99				Arctic	21	31.1	3.03744	0.0376311	195.2	10.1823	2.84992	0.148662	0.9	2.56493	0.133796	0.844437	15.5607
St 99				Arctic	23	17.2	3.67133	0.0614285	177.2	17.6777	2.58712	0.258094	0.9	2.32841	0.232285	0.634213	20.7186
St 99				Arctic	24	7.5	4.41911	0.0566751	244.85	5.86899	3.57481	0.0856872	0.71	2.53812	0.0608379	0.57435	18.0482
St 101	87.4973	179.841	3996	Arctic	we did not receive samples from station 101	0					na
St 117	84.5603	115.996	4400	Arctic	15	141.2	0.386299	0.0167152	30	8.48528	0.438	0.123885	0.6	0.2628	0.0743311	0.680303	12.8766
St 117				Arctic	17	96.4	0.38552	0.00722805	63.5	20.5061	0.9271	0.299389	0.21	0.194691	0.0628717	0.505009	6.07118
St 117				Arctic	19	56.7	0.760156	0.00849082	77.5	10.6066	1.1315	0.154856	0.9	1.01835	0.139371	1.33966	9.80846
St 117				Arctic	20	37	1.1717	0.00135713	98.5	14.8492	1.4381	0.216799	0.56	0.805336	0.121407	0.687322	11.8954
St 117				Arctic	21	31.2	1.43431	0.00657937	130	19.799	1.898	0.289065	0.83	1.57534	0.239924	1.09833	11.0331
St 117				Arctic	23	17.2	1.81291	0.0147558	169.5	4.94975	2.4747	0.0722663	0.56	1.38583	0.0404691	0.764424	10.6956
St 117				Arctic	24	7.1	1.72209	0.0265526	101	1.41421	1.4746	0.0206475	0.58	0.855268	0.0119756	0.496645	17.0504
St 121	85.0142	132.932	4318	Arctic	15	141.1	0.355431	0.00308649	22	22.7156	0.3212	0.331648	0.98	0.314776	0.325015	0.885617	16.156
St 121				Arctic	17	96.1	0.382262	0.00271364	34	30.1993	0.4964	0.44091	0.82	0.407048	0.361546	1.06484	11.243
St 121				Arctic	19	56.6	0.829687	0.0132083	95	#DIV/0!	1.387		0.57	0.79059		0.952877	8.73355
St 121				Arctic	20	36.8	1.32432	0.0196129	126.333	28.4488	1.84447	0.415352	0.94	1.7338	0.390431	1.3092	10.4827
St 121				Arctic	21	30.9	1.60678	0.0175104	98.5	10.6066	1.4381	0.154856	1	1.4381	0.154856	0.895022	16.3124
St 121				Arctic	23	17	4.14855	0.0452108	269	4.24264	3.9274	0.0619426	0.75	2.94555	0.0464569	0.710018	15.4221
St 121				Arctic	24	6.9	4.35304	0.0023497	253.333	38.6307	3.69867	0.564009	0.9	3.3288	0.507608	0.764708	17.183
St 125	85.0855	139.979	3906	Arctic	15	140.2	0.362803	0.00694457	45	5.65685	0.657	0.0825901	0.22	0.14454	0.0181698	0.398398	8.0623
St 125				Arctic	17	96	0.394578	0.00608154	46.5	26.163	0.6789	0.381979	0.31	0.210459	0.118414	0.533378	8.48554
St 125				Arctic	19	56.4	0.724238	0.00314906	99	5.65685	1.4454	0.0825901	0.31	0.448074	0.0256029	0.618683	7.31554
St 125				Arctic	20	36.4	1.60353	0.0383756	122	2.82843	1.7812	0.041295	0.34	0.605608	0.0140403	0.377672	13.1437
St 125				Arctic	21	30.6	2.54644	0.0406227	202.5	2.12132	2.9565	0.0309713	0.43	1.2713	0.0133176	0.499245	12.575
St 125				Arctic	23	16.7	3.81825	0.0757003	406	32.5269	5.9276	0.474893	0.37	2.19321	0.17571	0.574403	9.40455
St 125				Arctic	24	7	3.6348	0.0443339	232.5	26.163	3.3945	0.381979	0.51	1.7312	0.194809	0.476284	15.6335
St. 130	85.0155	151.756	860	Arctic	15	141.6	0.307822	0.00449649	112.5	4.94975	1.6425	0.0722663	0.11	0.180675	0.00794929	0.586946	2.7362
St. 130				Arctic	17	96	0.403871	0.00973323	164	1.41421	2.3944	0.0206475	0.05	0.11972	0.00103238	0.296431	2.46263
St. 130				Arctic	19	56.1	0.882719	0.0135591	118.11	4.7659	1.72441	0.0695821	0.28	0.482834	0.019483	0.546985	7.4737
St. 130				Arctic	20	36.3	1.64754	0.0326066	146.655	17.8969	2.14116	0.261294	0.25	0.535291	0.0653236	0.324903	11.2341
St. 130				Arctic	21	30.7	2.89118	0.0442998	226.295	21.0223	3.30391	0.306925	0.32	1.05725	0.0982161	0.365681	12.7762
St. 130				Arctic	23	16.5	2.47543	0.0440351	445.785	58.7394	6.50846	0.857595	0.06	0.390508	0.0514557	0.157754	5.55296
St. 130				Arctic	24	6.7	2.28767	0.0161197	115	2.82843	1.679	0.041295	0.15	0.25185	0.00619426	0.11009	19.8928
St 134	84.8443	159.025	3170	Arctic	1	3010	0.117978	0.00235228	22	19.799	0.3212	0.289065	0.14	0.044968	0.0404691	0.381157	5.36262
St 134				Arctic	6	1962	0.163881	0.000593199	17.5	2.12132	0.2555	0.0309713			0		9.36464
St 134				Arctic	9	980	0.238535	0.00398103	22.5	12.0208	0.3285	0.175504	0.22	0.07227	0.0386109	0.302975	10.6015
St 134				Arctic	11	486	0.237162	0.00019217	18	1.41421	0.2628	0.0206475			0		13.1756
St 134				Arctic	15	141	0.303851	0.00529832	32.5	13.435	0.4745	0.196151	0.29	0.137605	0.0568839	0.45287	9.34927
St 134				Arctic	17	96	0.318907	0.00159576	43.5	7.77817	0.6351	0.113561	0.32	0.203232	0.0363396	0.637276	7.3312
St 134				Arctic	19	57	0.623709	0.0135864	79	5.65685	1.1534	0.0825901	0.38	0.438292	0.0313842	0.702719	7.89505
St 134				Arctic	20	37	0.509621	0.0109245	87	11.3137	1.2702	0.16518	0.43	0.546186	0.0710275	1.07175	5.85771
St 134				Arctic	21	31	0.45496	0.0107562	102	8.48528	1.4892	0.123885	0.17	0.253164	0.0210605	0.556454	4.46039
St 134				Arctic	23	17	0.330628	0.00044144	52.5	4.94975	0.7665	0.0722663	0.18	0.13797	0.0130079	0.417297	6.29767
St 134				Arctic	24	7	0.52123	0.00695497	69.5	0.707107	1.0147	0.0103238	0.28	0.284116	0.00289065	0.545088	7.49971
St 153	73.7073	23.3608	460	Arctic	7	166.4	0.320607	0.00766706	54.2	9.75807	0.79132	0.142468	0.35	0.276962	0.0498638	0.863868	5.91525
St 153				Arctic	10	91.8	0.254245	0.00414333	47.755	21.5597	0.697223	0.314771	0.17	0.118528	0.0535111	0.466196	5.32394
St 153				Arctic	12	51.9	0.10704	0.00137268	77.4	33.234	1.13004	0.485217	0.15	0.169506	0.0727825	1.58357	1.38295
St 153				Arctic	14	28.3	0.108553	0.0121222	16.3333	10.116	0.238467	0.147694			0		6.64608
St 153				Arctic	16	13.9	0.125981	0.00525274	109.5	2.26274	1.5987	0.033036	0.57	0.911259	0.0188305	7.2333	1.15051
St 153				Arctic	17	5	0.247277	0.0113104	19	2.82843	0.2774	0.041295	0.38	0.105412	0.0156921	0.426292	13.0146
St 161	72.7343	22.8217	395	Arctic	6	195.9	0.316005	0.00296564	56	5.65685	0.8176	0.0825901	0.28	0.228928	0.0231252	0.724444	5.64295
St 161				Arctic	10	146	0.317728	0.00394717	36	14.1421	0.5256	0.206475			0		8.82578
St 161				Arctic	14	96.5	0.274527	0.00452092	26.5	6.36396	0.3869	0.0929138	0.31	0.119939	0.0288033	0.436893	10.3595
St 161				Arctic	18	56.4	0.0883059	0.0104641	17	4.24264	0.2482	0.0619426	0.15	0.03723	0.00929138	0.421603	5.19446
St 161				Arctic	21	37	0.40193	0.00161766	27.5	20.5061	0.4015	0.299389	0.25	0.100375	0.0748473	0.249733	14.6156
St 161				Arctic	23	22	0.134166	0.0178676	17.5	0.707107	0.2555	0.0103238	0.16	0.04088	0.0016518	0.304698	7.66661
St 161				Arctic	24	7.3	0.0910775	0.00749985	17.5	10.6066	0.2555	0.154856	0.46	0.11753	0.0712339	1.29044	5.20443
